# Supplementary material for: Understanding and Perception of Automated Text Generation among the Public: Two Surveys with Representative Samples in Germany
Source: Behav Sci (Basel). 2024 Apr 23;14(5):353. doi: 10.3390/bs14050353 (PMC11118015; doi:10.3390/bs14050353)
Supplement: Supplementary file 1 [file behavsci-14-00353-s001.zip]

Archive with 1 entries (1 files):
- behavsci-2905207-supplementary.pdf
